# Supplementary material for: Polyploid giant cancer cells induced by Docetaxel exhibit a senescence phenotype with the expression of stem cell markers in ovarian cancer cells
Source: PLoS One. 2024 Jul 11;19(7):e0306969. doi: 10.1371/journal.pone.0306969 (PMC11239069; doi:10.1371/journal.pone.0306969)
Supplement: S1 File — (XLSX) [file pone.0306969.s001.xlsx]

## Sheet: Sheet1
Doc (16 h)
SKOV3	concentration						mean								mean	SD
absorbance	Control	0.907	0.956	1.014	1.119	1.075	1.0142	cellular viability	control	0.894301	0.942615	0.999803	1.10333	1.05995	1	0.0847598
	0.05nM	0.972	0.947	0.907	1.06	1.098	0.9968		0.05nM	0.958391	0.933741	0.894301	1.04516	1.08263	0.982844	0.070269
	0.1nM	1.102	1.012	1.073	1.038	1.172	1.0794		0.1nM	1.08657	0.997831	1.05798	1.02347	1.15559	1.06429	0.0546909
	0.5nM	1.09	0.971	1.072	1.185	0.992	1.062		0.5nM	1.07474	0.957405	1.05699	1.16841	0.978111	1.04713	0.0753422
	1nM	1.13	1.036	1.059	0.965	0.983	1.0346		1nM	1.11418	1.02149	1.04417	0.951489	0.969237	1.02011	0.0578391
	5nM	1.009	1.102	1.031	1.066	0.915	1.0246		5nM	0.994873	1.08657	1.01656	1.05107	0.902189	1.01025	0.0623619
	10nM	0.971	1.125	1.067	0.915	1.037	1.023		10nM	0.957405	1.10925	1.05206	0.902189	1.02248	1.00868	0.0723269
	25nM	0.97	0.941	1.012	0.99	1.016	0.9858		25nM	0.956419	0.927825	0.997831	0.976139	1.00177	0.971998	0.0274413
	50nM	0.957	0.899	0.917	0.947	1.013	0.9466		50nM	0.943601	0.886413	0.904161	0.933741	0.998817	0.933346	0.0385907
	100nM	0.833	0.872	0.891	0.958	0.912	0.8932		100nM	0.821337	0.859791	0.878525	0.944587	0.899231	0.880694	0.0409654
	500nM	0.954	0.955	0.991	0.888	0.823	0.9222		500nM	0.940643	0.941629	0.977125	0.875567	0.811477	0.909288	0.0588812
	1000nM	0.873	0.971	0.944	0.932	0.937	0.9314		1000nM	0.860777	0.957405	0.930783	0.918951	0.923881	0.918359	0.0317032
A2780	concentration						mean								mean	SD
absorbance	Control	0.342	0.365	0.371	0.388	0.447	0.3826	cellular viability	control	0.893884	0.953999	0.969681	1.01411	1.16832	1	0.103474
	0.05nM	0.353	0.366	0.401	0.405	0.462	0.3974		0.05nM	0.922635	0.956613	1.04809	1.05855	1.20753	1.03868	0.099191
	0.1nM	0.324	0.343	0.371	0.401	0.407	0.3692		0.1nM	0.846837	0.896498	0.969681	1.04809	1.06377	0.964976	0.0840684
	0.5nM	0.365	0.375	0.378	0.385	0.415	0.3836		0.5nM	0.953999	0.980136	0.987977	1.00627	1.08468	1.00261	0.0443436
	1nM	0.353	0.319	0.374	0.386	0.449	0.3762		1nM	0.922635	0.833769	0.977522	1.00889	1.17355	0.983272	0.112181
	5nM	0.358	0.323	0.367	0.39	0.386	0.3648		5nM	0.935703	0.844224	0.959226	1.01934	1.00889	0.953476	0.0627592
	10nM	0.304	0.271	0.335	0.322	0.361	0.3186		10nM	0.794564	0.708312	0.875588	0.84161	0.943544	0.832723	0.0789076
	25nM	0.244	0.219	0.248	0.241	0.257	0.2418		25nM	0.637742	0.572399	0.648197	0.629901	0.67172	0.631992	0.0329533
	50nM	0.212	0.206	0.233	0.243	0.222	0.2232		50nM	0.554104	0.538421	0.608991	0.635128	0.58024	0.583377	0.0352762
	100nM	0.193	0.189	0.222	0.2	0.218	0.2044		100nM	0.504443	0.493988	0.58024	0.522739	0.569786	0.534239	0.0346982
	500nM	0.221	0.239	0.227	0.232	0.236	0.231		500nM	0.577627	0.624673	0.593309	0.606377	0.616832	0.603764	0.0167766
	1000nM	0.227	0.231	0.248	0.253	0.262	0.2442		1000nM	0.593309	0.603764	0.648197	0.661265	0.684788	0.638265	0.0346509
SKOV3
cellular viability
Doc (16 h)		Control	0.05nM	0.1nM	0.5nM	1nM	5nM	10nM	25nM	50nM	100nM	500nM	1000nM
	mean	1	0.982844	1.06429	1.04713	1.02011	1.01025	1.00868	0.971998	0.933346	0.880694	0.909288	0.918359
	SD	0.0847598	0.070269	0.0546909	0.0753422	0.0578391	0.0623619	0.0723269	0.0274413	0.0385907	0.0409654	0.0588812	0.0317032
A2780
cellular viability
		Control	0.05nM	0.1nM	0.5nM	1nM	5nM	10nM	25nM	50nM	100nM	500nM	1000nM
Doc (16 h)	mean	1	1.03868	0.964976	1.00261	0.983272	0.953476	0.832723	0.631992	0.583377	0.534239	0.603764	0.638265
	SD	0.103474	0.099191	0.0840684	0.0443436	0.112181	0.0627592	0.0789076	0.0329533	0.0352762	0.0346982	0.0167766	0.0346509
