# Supplementary material for: Polyploid giant cancer cells induced by Docetaxel exhibit a senescence phenotype with the expression of stem cell markers in ovarian cancer cells
Source: PLoS One. 2024 Jul 11;19(7):e0306969. doi: 10.1371/journal.pone.0306969 (PMC11239069; doi:10.1371/journal.pone.0306969)
Supplement: S2 File — (XLS) [file pone.0306969.s002.xls]

## Sheet: Diameter and PGCC
SKOV3	control	Doc(16h)	Doc(16h+3day)	A2780	control	Doc(16h)	Doc(16h+3day)
	47.1405	63.6544	126.44		29.1051	25.807	39.3064
	45.0487	43.3873	140.607		31.5283	23.3238	82.6695
	39.5103	41.907	149.717		27.8557	18.4391	54.2077
	42.855	46.7738	137.403		26.8058	22.6716	62.4713
	35.3391	53.5473	137.403		27.938	22.2036	90.7701
	24.4311	46.7983	158.563		25.2172	22.4722	44.0438
	36.9896	37.6356	104.49		25.7576	31.8277	62.728
	36.8652	37.2678	171.901		26.461	25.4558	66.7355
	51.8704	47.5767	124.943		25.3986	19.2094	50.4343
	40.4293	45.8067	143.963		20.6083	22.6716	50.91
	46.1562	46.4784	112.775		22.5243	19.8494	46.3795
	43.3873	41.6046	153.622		24.8503	21.9317	40.6558
	53.6115	51.4706	123.054		22.5243	23.5372	125.456
	57.8939	34.6172	115.986		19.2847	20.6155	74.9962
	45.5554	42.8817	137.136		21.6937	29.4109	55.629
	53.0087	44.1739	116.578		24.4311	42.4264	65.7827
	53.953	44.5619	92.1631		26.0677	33.9706	57.496
	38.3306	41.6046	110.18		27.938	24.0832	72.3634
	36.6153	42.7745	88.3478		19.7552	25.807	71.2282
	45.4545	42.9085	117.089		18.9848	28.6007	65.2747
	45.4545	48.5085	105.844		21.4275	28.178	89.1239
	40.7686	44.0438	97.9121		22.5243	29.2062	48.1284
	50.4343	52.1353	121.967		29.845	20.3961	78.7442
	30.642	51.8262	109.511		25.8909	24.2074	56.0606
	29.845	43.0687	112.775		29.4189	35.171	61.5271
	27.3148	34.8814	95.6827		24.4311	23.8537	46.6755
	28.3054	56.0811	110.305		25.8021	29.1548	57.3062
	27.4406	45.5554	167.134		33.8798	32.6497	80
	28.748	54.7345	142.457		23.1278	29.6985	64.4981
	28.1835	51.6042	123.798		31.2356	25.4951	62.2254
	30.1892	64.8513	138.004		23.5215	19.799	54.9181
	27.1039	46.0815	121.098		20.6083	32.0156	53.3667
	30.9032	54.9229	99.2627		24.6649	23.0868	64.0312
	27.938	44.1219	135.282		24.2897	30.6105	68
	36.9896	47.0673	124.353		24.8503	37.5766	45.6946
	30.0749	67.5051	121.364		31.1989	30.2324	52.8394
	28.1835	58.9548	113.222		19.7552	32.6497	42.3792
	27.1039	60.3784	101.639		19.697	26.9258	67.9411
	34.8814	45.404	141.259		17.2754	26.9258	56.5685
	32.6374	51.8262	118.026		28.3054	31.241	74
	40.7967	53.2248	120.3		23.5215	30.8869	48.6621
	29.768	51.5151	146.242		22.7777	25.6125	68.4105
	26.8485	48.5085	128.922		27.3148	29.6816	46.5188
	29.8835	44.1219	119.265		31.0883	25.632	50.5964
	40.0012	44.5619	121.892		32.2126	29.6142	52.1536
	39.3356	50.023	101.639		26.9765	23.7065	49.5177
	27.8557	46.9941	105.844		19.7552	24.3311	52.0384
	27.8557	43.0953	130.162		15.1515	24.8395	56.8507
	34.8814	52.0692	115.986		24.6649	33.2415	41.7612
	43.0687	40.4293	153.323		20.6083	23.6009	58.4123
mean	37.1576	47.9105	124.137		23.6674	29.0689	45.607
SD	8.86011	7.16505	19.2635		21.2121	34.5398
				mean	24.7198	27.0797	60.2764
				SD	4.11706	5.07769	15.5261
Mean diameter	control	Doc(16h)	Doc(16h+3day)		Mean diameter	control	Doc(16h)	Doc(16h+3day)
mean	37.1576	47.9105	124.137		mean	24.7198	27.0797	60.2764
SD	8.86011	7.16505	19.2635		SD	4.11706	5.07769	15.5261
PGCC					PGCC
>4n	control	Doc(16h)	Doc(16h+3day)		>4n	control	Doc(16h)	Doc(16h+3day)
experiment 1	5.9	16	55.9		experiment 1	4.2	5.3	34
experiment 2	9.7	16.6	58.2		experiment 2	6.2	8.8	30
experiment 3	8.3	16.1	63.9		experiment 3	6	10.6	30.3
Mean	7.96667	16.2333	59.3333		Mean	5.46667	8.23333	31.4333
SD	1.9218	0.321455	4.11866		SD	1.10151	2.69506	2.22785
