# Supplementary material for: Polyploid giant cancer cells induced by Docetaxel exhibit a senescence phenotype with the expression of stem cell markers in ovarian cancer cells
Source: PLoS One. 2024 Jul 11;19(7):e0306969. doi: 10.1371/journal.pone.0306969 (PMC11239069; doi:10.1371/journal.pone.0306969)
Supplement: S3 File — (XLS) [file pone.0306969.s003.xls]

## Sheet: Sheet0
control	Go/G1	S	G2/M		16h	Go/G1	S	G2/M
SKOV3-01	53.46	16.23	24.95		SKOV3-01	1	4.92	70.63
SKOV3-02	58.29	18.57	19.89		SKOV3-02	2.21	7.89	73.21
SKOV3-03	40.28	19.33	27.52		SKOV3-03	4.88	7.94	70.59
Mean	50.6767	18.0433	24.12		Mean	2.69667	6.91667	71.4767
SD	9.32203	1.61571	3.88213		SD	1.98525	1.72934	1.50124
	control	Doc(16h)
SKOV3-01	24.95	70.63
SKOV3-02	19.89	73.21
SKOV3-03	27.52	70.59
Mean	24.12	71.4767
SD	3.88213	1.50124
control	G0/G1	S	G2/M		16h	G0/G1	S	G2/M
A2780-01	62.24	13.18	23.24		SKOV3-01	10.83	13.77	68.28
A2780-02	52.74	14.34	31.79		SKOV3-02	10.54	12.83	69.9
A2780-03	55.59	15.63	29.46		SKOV3-03	6.53	12.32	78
Mean	56.8567	14.3833	28.1633		Mean	9.3	12.9733	72.06
SD	4.87502	1.22557	4.42003		SD	2.40327	0.73555	5.20757
	control	Doc(16h)
A2780-01	23.24	68.28
A2780-02	31.79	69.9
A2780-03	29.46	78
Mean	28.1633	72.06
SD	4.42003	5.20757
