# Supplementary material for: Polyploid giant cancer cells induced by Docetaxel exhibit a senescence phenotype with the expression of stem cell markers in ovarian cancer cells
Source: PLoS One. 2024 Jul 11;19(7):e0306969. doi: 10.1371/journal.pone.0306969 (PMC11239069; doi:10.1371/journal.pone.0306969)
Supplement: S4 File — (XLSX) [file pone.0306969.s004.xlsx]

## Sheet: Sheet1
SKOV3	group	number(T75)	viable cell	dead cell	total	volume	dilution ratio	total number of cells(104)	number of cells(104)
20190711	control	2	140	26	166	5	4	830	5.53333
	16h	4	91	24	115	5	4	575	1.91667
	16h+3day	5	90	4	94	5	4	470	1.25333
SKOV3	group	number(T75)	viable cell	dead cell	total	volume	dilution ratio	total number of cells(104)	number of cells(104)
20190718	control	1	68	18	86	5	4	430	5.73333
	16h	3	100	31	131	10	2	655	2.91111
	16h+3day	3	60	4	64	10	2	320	1.42222
SKOV3	group	number(T75)	viable cell	dead cell	total	volume	dilution ratio	total number of cells(104)	number of cells(104)
20190801	control	2	71	9	80	5	8	800	5.33333
	16h	1	48	14	62	5	2	155	2.06667
	16h+3day	1	53	2	55	5	2	137.5	1.83333
SKOV3
Number of cells(104/cm2)	control	Doc(16h)	Doc(16h+3day)
	5.53333	1.91667	1.25333
	5.73333	2.91111	1.42222
	5.33333	2.06667	1.83333
mean	5.53333	2.29815	1.50296
SD	0.2	0.536114	0.298311
A2780	group	number(T75)	viable cell	dead cell	total	volume	dilution ratio	total number of cells(104)	number of cells(104)
20201019	control	1	163	1	164	10	4	1640	21.8667
	16h	1	64	3	67	10	4	670	8.93333
	16h+3day	9	123	11	134	10	2	670	0.992593
A2780	group	number(T75)	viable cell	dead cell	total	volume	dilution ratio	total number of cells(104)	number of cells(104)
20201027	control	1	155	1	156	10	4	1560	20.8
	16h	2	117	3	120	10	4	1200	8
	16h+3day	8	99	11	110	10	2	550	0.916667
A2780	group	number(T75)	viable cell	dead cell	total	volume	dilution ratio	total number of cells(104)	number of cells(104)
20191029	control	2	129	3	132	10	8	2640	17.6
	16h	2	121	3	124	10	4	1240	8.26667
	16h+3day	10	74	12	86	10	2	430	0.573333
A2780
Number of cells(104/cm2)	control	16h	16h+3day
	21.8667	8.93333	0.992593
	20.8	8	0.916667
	17.6	8.26667	0.573333
mean	20.0889	8.4	0.827531
SD	2.22044	0.48074	0.223391
