# Supplementary material for: Polyploid giant cancer cells induced by Docetaxel exhibit a senescence phenotype with the expression of stem cell markers in ovarian cancer cells
Source: PLoS One. 2024 Jul 11;19(7):e0306969. doi: 10.1371/journal.pone.0306969 (PMC11239069; doi:10.1371/journal.pone.0306969)
Supplement: S5 File — (XLSX) [file pone.0306969.s005.xlsx]

## Sheet: Sheet1
percentage	Control	Doc-24h	Doc-24h+3day
SKOV3-01	12.8	22.3	44.6
SKOV3-02	11.8	20.4	42.8
SKOV3-03	10.6	21.7	47.6
mean	11.7333	21.4667	45
SD	1.10151	0.971253	2.42487
percentage	Control	Doc-24h	Doc-24h+3day
A2780-01	2.2	12	17.8
A2780-02	3.6	14.7	17.5
A2780-03	1.9	12.2	17
mean	2.56667	12.9667	17.4333
SD	0.907377	1.50444	0.404145
