# Supplementary material for: Polyploid giant cancer cells induced by Docetaxel exhibit a senescence phenotype with the expression of stem cell markers in ovarian cancer cells
Source: PLoS One. 2024 Jul 11;19(7):e0306969. doi: 10.1371/journal.pone.0306969 (PMC11239069; doi:10.1371/journal.pone.0306969)
Supplement: S6 File — (XLSX) [file pone.0306969.s006.xlsx]

## Sheet: Sheet1
mean fluorescence intensity	Control	Doc-24h	Doc-24h+3day
SKOV3-01	658	995	2391
SKOV3-02	557	923	2163
SKOV3-03	523	995	1909
mean	579.333	971	2154.33
SD	70.2163	41.5692	241.117
mean fluorescence intensity	Control	Doc-24h	Doc-24h+3day
A2780-01	316	624	685
A2780-02	316	548	559
A2780-03	243	465	594
mean	291.667	545.667	612.667
SD	42.1466	79.5257	65.041
