# Supplementary material for: Polyploid giant cancer cells induced by Docetaxel exhibit a senescence phenotype with the expression of stem cell markers in ovarian cancer cells
Source: PLoS One. 2024 Jul 11;19(7):e0306969. doi: 10.1371/journal.pone.0306969 (PMC11239069; doi:10.1371/journal.pone.0306969)
Supplement: S7 File — (XLSX) [file pone.0306969.s007.xlsx]

## Sheet: Sheet1
SKOV3	Control	Doc(16h)	Dco(16h)+3days
	1.9	3	43.7
	2.4	2.6	47.2
	5.1	3.4	42.8
mean	3.13333	3	44.5667
SD	1.72143	0.4	2.32451
A2780	Control	Doc(16h)	Dco(16h)+3days
	2.9	4.2	46.1
	3.8	6.2	41.9
	2.6	5.4	44.5
mean	3.1	5.26667	44.1667
SD	0.6245	1.00664	2.11975
