# Supplementary material for: Polyploid giant cancer cells induced by Docetaxel exhibit a senescence phenotype with the expression of stem cell markers in ovarian cancer cells
Source: PLoS One. 2024 Jul 11;19(7):e0306969. doi: 10.1371/journal.pone.0306969 (PMC11239069; doi:10.1371/journal.pone.0306969)
Supplement: S8 File — (XLSX) [file pone.0306969.s008.xlsx]

## Sheet: Sheet1
	SKOV3-control	SKOV3-Doc16h	SKOV3-PGCCs		A2780-control	A2780-Doc16h	A2780-PGCCs
GAPDH	28.9225	29.0137	29.7985		20.5093	20.2653560827589	21.6797
	28.9193	28.8178	29.6247		20.4914	20.1564	21.5797
	29.0314	28.9441	29.3959		20.4699	20.1548	21.5323
b-Actin	31.1848	31.0588	30.9073		30.5217	30.3815	31.4143
	31.178	30.8184	31.1522		30.5317	30.284	31.3336
	31.1988	30.7333	30.9109		30.5239	30.2756	31.4667
Nanog	34.539	33.6981	33.6098		29.0673	29.0465	20.8538
	33.1726	34.2272	33.2759		29.1077	29.1267	18.9836
	32.8889	34.1082	33.632		29.8453	29.0577	20.8175
KLF4	34.3756	33.4758	33.2672		29.9408	29.7494	29.3542
	34.8432	34.6831	33.7159		30.4756	29.4371	29.4212
	35.1059	33.814	33.4167		29.4169	29.2411	29.4886
SOX2	29.8862	30.1292	30.415		30.7588	29.7527	28.8308
	29.7885	29.8491	30.3286		30.6806	29.5625	28.8634
	29.7065	29.784	30.3207		30.5856	29.3993	28.8393
OCT4	34.6085	33.7646	32.9251		29.6359	29.3764	30.2822
	34.0671	33.565	32.1345		29.6845	29.3468	29.9524
	33.7873	34.3152	32.6683298967337		29.4555	29.3531	29.9364
	SKOV3-control	SKOV3-Doc16h	SKOV3-PGCCs		A2780-control	A2780-Doc16h	A2780-PGCCs
GAPDH	28.9577	28.9252	29.6064	GAPDH	20.4902	20.1556	21.5972
b-Actin	31.1872	30.8702	30.9901	b-Actin	30.5257	30.3137	31.4049
Nanog	33.5335	34.0112	33.5059	Nanog	29.3401	29.077	20.2183
KLF4	34.7749	33.991	33.4666	KLF4	29.9445	29.4759	29.4213
SOX2	29.7937	29.9208	30.3548	SOX2	30.675	29.5715	28.8445
OCT4	34.1543	33.8816	32.5298	OCT4	29.592	29.3588	30.057
	SKOV3-control	SKOV3-Doc16h	SKOV3-PGCCs		A2780-control	A2780-Doc16h	A2780-PGCCs			SKOV3	SKOV3-Doc24h	SKOV3-Doc24h+3days		A2780-control	A2780-Doc16h	A2780-PGCCs
GAPDH	-0.0351957	0.0884725	0.192127	GAPDH	0.0191482	0.109776	0.0824674		GAPDH	0	0	0	GAPDH	0	0	0
	-0.0384377	-0.107382	0.0183631		0.00117617	0.000804389	-0.0175326
	0.0736334	0.0189099	-0.210491		-0.0203243	-0.000804389	-0.0649349
b-Actin	2.22713	2.1336	1.30094	b-Actin	10.0315	10.2259	9.81712		b-Actin	2.22952	1.94495	1.38378	b-Actin	10.0355	10.1581	9.80765
	2.22032	1.89321	1.54587		10.0415	10.1284	9.73633
	2.2411	1.80805	1.30454		10.0337	10.12	9.86949
Nanog	5.58127	4.77285	4.00343	Nanog	8.5771	8.89093	-0.743472		Nanog	4.57576	5.08595	3.89952	Nanog	8.84992	8.92138	-1.37895
	4.21484	5.30197	3.66952		8.61749	8.97107	-2.61365
	3.93116	3.23807	2.64183		9.35516	8.90212	-0.779735
KLF4	5.41792	4.55063	3.66087	KLF4	9.45062	9.59384	7.75696		KLF4	5.81718	5.06577	3.86023	KLF4	9.45426	9.32029	7.8241
	5.88544	5.75784	4.10952		9.98543	9.28155	7.82398
	6.14819	4.88883	3.81031		8.92674	9.08548	7.89136
SOX2	0.92849	1.20403	0.808672	SOX2	10.2686	9.59715	7.23361		SOX2	0.836021	0.99555	0.748418	SOX2	10.1848	9.41594	7.24728
	0.830758	0.923837	0.722284		10.1904	9.40697	7.26615
	0.748816	0.858779	0.714298		10.0954	9.2437	7.24209
OCT4	5.65079	4.83941	3.3187	OCT4	9.14575	9.22086	8.68499		OCT4	5.19659	4.9564	2.92344	2021-10-04	9.10178	9.20322	8.45977
	5.10939	4.63982	2.52818		9.19428	9.19125	8.35521
	4.8296	5.38998	3.06197		8.96531	9.19755	8.33913
	SKOV3-control	SKOV3-Doc16h	SKOV3-PGCCs		A2780-control	A2780-Doc16h	A2780-PGCCs			SKOV3	SKOV3-Doc24h	SKOV3-Doc24h+3days		A2780-control	A2780-Doc16h	A2780-PGCCs
GAPDH	-0.0351957	0.0884725	0.192127	GAPDH	0.0191482	0.109776	0.0824674		GAPDH	0	0	0	GAPDH	0	0	0
	-0.0384377	-0.107382	0.0183631		0.00117617	0.000804389	-0.0175326
	0.0736334	0.0189099	-0.210491		-0.0203243	-0.000804389	-0.0649349
b-Actin	-0.00238724	-0.0959182	-0.928574	b-Actin	-0.0040662	0.190392	-0.218415		b-Actin	0	-0.284562	-0.845732	b-Actin	0	0.122559	-0.227891
	-0.00919469	-0.336306	-0.683649		0.00593205	0.0928465	-0.299205
	0.0115819	-0.421462	-0.924973		-0.00186585	0.0844376	-0.166051
Nanog	1.00552	0.197098	-0.572327	Nanog	-0.272819	0.0410172	-9.59339		Nanog	0	0.510194	-0.676236	Nanog	0	0.0714604	-10.2289
	-0.360915	0.726214	-0.906235		-0.232421	0.121155	-11.4636
	-0.644601	-1.33768	-1.93393		0.50524	0.0522087	-9.62965
KLF4	-0.399261	-1.26655	-2.15631	KLF4	-0.0036418	0.13958	-1.6973		KLF4	0	-0.751414	-1.95695	KLF4	0	-0.133971	-1.63016
	0.0682556	-0.0593416	-1.70766		0.531165	-0.172708	-1.63029
	0.331005	-0.928355	-2.00687		-0.527523	-0.368783	-1.5629
SOX2	0.0924689	0.368012	-0.027349	SOX2	0.0837656	-0.587662	-2.95121		SOX2	0	0.159528	-0.0876031	SOX2	0	-0.768877	-2.93754
	-0.00526329	0.0878158	-0.113737		0.00562946	-0.77785	-2.91867
	-0.0872056	0.0227574	-0.121723		-0.0893951	-0.941119	-2.94273
OCT4	0.454194	-0.357186	-1.87789	OCT4	0.0439666	0.119077	-0.416794		OCT4	0	-0.240193	-2.27315	2021-10-04	0	0.101437	-0.642005
	-0.0872041	-0.556776	-2.66842		0.0925002	0.0894656	-0.74657
	-0.36699	0.193383	-2.13462		-0.136467	0.0957673	-0.762652
	SKOV3-control	SKOV3-Doc16h	SKOV3-PGCCs		A2780-control	A2780-Doc16h	A2780-PGCCs			SKOV3	SKOV3-Doc24h	SKOV3-Doc24h+3days		A2780-control	A2780-Doc16h	A2780-PGCCs
GAPDH	0.0351957	-0.0884725	-0.192127	GAPDH	-0.0191482	-0.109776	-0.0824674		GAPDH	0	0	0	GAPDH	0	0	0
	0.0384377	0.107382	-0.0183631		-0.00117617	-0.000804389	0.0175326
	-0.0736334	-0.0189099	0.210491		0.0203243	0.000804389	0.0649349
b-Actin	0.00238724	0.0959182	0.928574	b-Actin	0.0040662	-0.190392	0.218415		b-Actin	0	0.284562	0.845732	b-Actin	0	-0.122559	0.227891
	0.00919469	0.336306	0.683649		-0.00593205	-0.0928465	0.299205
	-0.0115819	0.421462	0.924973		0.00186585	-0.0844376	0.166051
Nanog	-1.00552	-0.197098	0.572327	Nanog	0.272819	-0.0410172	9.59339		Nanog	0	-0.510194	0.676236	Nanog	0	-0.0714604	10.2289
	0.360915	-0.726214	0.906235		0.232421	-0.121155	11.4636
	0.644601	1.33768	1.93393		-0.50524	-0.0522087	9.62965
KLF4	0.399261	1.26655	2.15631	KLF4	0.0036418	-0.13958	1.6973		KLF4	0	0.751414	1.95695	KLF4	0	0.133971	1.63016
	-0.0682556	0.0593416	1.70766		-0.531165	0.172708	1.63029
	-0.331005	0.928355	2.00687		0.527523	0.368783	1.5629
SOX2	-0.0924689	-0.368012	0.027349	SOX2	-0.0837656	0.587662	2.95121		SOX2	0	-0.159528	0.0876031	SOX2	0	0.768877	2.93754
	0.00526329	-0.0878158	0.113737		-0.00562946	0.77785	2.91867
	0.0872056	-0.0227574	0.121723		0.0893951	0.941119	2.94273
OCT4	-0.454194	0.357186	1.87789	OCT4	-0.0439666	-0.119077	0.416794		OCT4	0	0.240193	2.27315	2021-10-04	0	-0.101437	0.642005
	0.0872041	0.556776	2.66842		-0.0925002	-0.0894656	0.74657
	0.36699	-0.193383	2.13462		0.136467	-0.0957673	0.762652
	SKOV3-control	SKOV3-Doc16h	SKOV3-PGCCs		A2780-control	A2780-Doc16h	A2780-PGCCs			SKOV3-control	SKOV3-Doc24h	SKOV3-Doc24h+3days		A2780-control	A2780-Doc16h	A2780-PGCCs
GAPDH	1.0247	0.940518	0.875314	GAPDH	0.986815	0.926732	0.944441		GAPDH	1	1	1	GAPDH	1	1	1
	1.027	1.07727	0.987352		0.999185	0.999443	1.01223
	0.950242	0.986978	1.15708		1.01419	1.00056	1.04604
b-Actin	1.00166	1.06875	1.90339	b-Actin	1.00282	0.876367	1.16346		b-Actin	1	1.21804	1.79718	b-Actin	1	0.918557	1.17112
	1.00639	1.26252	1.6062		0.995897	0.937671	1.23047
	0.992004	1.33928	1.89865		1.00129	0.943152	1.12198
Nanog	0.498092	0.872304	1.48692	Nanog	1.20817	0.971969	772.498		Nanog	1	0.702128	1.59797	IL-6	1	0.951674	1200.04
	1.28424	0.604488	1.87415		1.1748	0.919451	2824.08
	1.56331	2.52745	3.82095		0.704543	0.964459	792.162
KLF4	1.31883	2.40585	4.45774	KLF4	1.00253	0.907784	3.24294		KLF4	1	1.68344	3.8824	IL-8	1	1.09731	3.09548
	0.953791	1.04199	3.26631		0.691996	1.12717	3.09574
	0.794982	1.9031	4.01909		1.44145	1.29126	2.95447
SOX2	0.937916	0.77485	1.01914	SOX2	0.943592	1.50281	7.73397		SOX2	1	0.895318	1.0626		1	1.70394	7.66101
	1.00365	0.940946	1.08203		0.996106	1.71457	7.56149
	1.06231	0.98435	1.08803		1.06392	1.92002	7.68863
OCT4	0.729918	1.28093	3.67538	OCT4	0.969984	0.920777	1.33496		OCT4	1	1.18115	4.83379		1	0.932104	1.5605
	1.06231	1.47098	6.35731		0.937896	0.939871	1.6778
	1.28966	0.874552	4.39122		1.09921	0.935774	1.69661
	SKOV3-control	SKOV3-Doc16h	SKOV3-PGCCs		A2780-control	A2780-Doc16h	A2780-PGCCs
GAPDH	1.0247	0.940518	0.875314	GAPDH	0.986815	0.950538	0.944441
	1.027	1.07727	0.987352		0.999185	1.02512	1.01223
	0.950242	0.986978	1.15708		1.01419	1.02626	1.04604
Mean	1.00065	1.00159	1.00658	Mean	1.00006	1.00064	1.0009
SD	0.0436667	0.0695379	0.141865	SD	0.0137072	0.0433918	0.0517365
b-Actin	1.00166	1.06875	1.90339	b-Actin	1.00282	0.898879	1.16346
	1.00639	1.26252	1.6062		0.995897	0.961758	1.23047
	0.992004	1.33928	1.89865		1.00129	0.96738	1.12198
Mean	1.00002	1.22352	1.80275	Mean	1	0.942672	1.17197
SD	0.00733327	0.139423	0.170233	SD	0.00363857	0.0380298	0.0547401
Nanog	0.498092	0.872304	1.48692	Nanog	1.20817	0.996937	772.498
	1.28424	0.604488	1.87415		1.1748	0.94307	2824.08
	1.56331	2.52745	3.82095		0.704543	0.989234	792.162
Mean	1.11521	1.33475	2.394	Mean	1.02917	0.976414	1462.91
SD	0.552357	1.04156	1.25084	SD	0.281631	0.0291322	1178.85
KLF4	1.31883	2.40585	4.45774	KLF4	1.00253	0.931103	3.24294
	0.953791	1.04199	3.26631		0.691996	1.15613	3.09574
	0.794982	1.9031	4.01909		1.44145	1.32443	2.95447
Mean	1.02253	1.78365	3.91438	Mean	1.04533	1.13722	3.09772
SD	0.268606	0.689733	0.602576	SD	0.376557	0.197346	0.144243
SOX2	0.937916	0.77485	1.01914	SOX2	0.943592	1.54141	7.73397
	1.00365	0.940946	1.08203		0.996106	1.75862	7.56149
	1.06231	0.98435	1.08803		1.06392	1.96934	7.68863
Mean	1.00129	0.900048	1.06307	Mean	1.00121	1.75646	7.66136
SD	0.0622307	0.110576	0.0381616	SD	0.0603282	0.21397	0.0894129
OCT4	0.729918	1.28093	3.67538	OCT4	0.969984	0.944429	1.33496
	1.06231	1.47098	6.35731		0.937896	0.964014	1.6778
	1.28966	0.874552	4.39122		1.09921	0.959813	1.69661
Mean	1.0273	1.20882	4.80797	Mean	1.00236	0.956085	1.56979
SD	0.281509	0.304681	1.38869	SD	0.0853923	0.0103107	0.203586
mean	SKOV3-control	SKOV3-Doc16h	SKOV3-PGCCs	mean	A2780-control	A2780-Doc16h	A2780-PGCCs
GAPDH	1.00065	1.00159	1.00658	GAPDH	1.00006	1.00064	1.0009
OCT4	1.0273	1.20882	4.80797	OCT4	1.00236	0.956085	1.56979
KLF4	1.02253	1.78365	3.91438	KLF4	1.04533	1.13722	3.09772
SOX2	1.00129	0.900048	1.06307	SOX2	1.00121	1.75646	7.66136
SD	SKOV3-control	SKOV3-Doc16h	SKOV3-PGCCs	SD	SKOV3-control	SKOV3-Doc16h	SKOV3-PGCCs
GAPDH	0.0436667	0.0695379	0.141865	GAPDH	0.0137072	0.0433918	0.0517365
OCT4	0.0622307	0.110576	0.0381616	OCT4	0.376557	0.197346	0.144243
KLF4	0.281509	0.304681	1.38869	KLF4	0.0853923	0.0103107	0.203586
SOX2	0.268606	0.689733	0.602576	SOX2	0.0603282	0.21397	0.0894129
